# Supplementary material for: Decreased Expression of Placental Proteins in Recurrent Pregnancy Loss: Functional Relevance and Diagnostic Value
Source: Int J Mol Sci. 2024 Feb 3;25(3):1865. doi: 10.3390/ijms25031865 (PMC10855863; doi:10.3390/ijms25031865)
Supplement: Supplementary file 1 [file ijms-25-01865-s001.zip › Supplementary Table S1.xlsx]

## Sheet: Sheet1
Supplementary Table S1.: Daily median values of PAPP-A, β-hCG and PlGF.
Gestational age (day)	daily median(betahcg)	daily median(pappa)	daily median(plgf)
49	35.14	0.071
50	41.15	0.084
51	46.79	0.1
52	51.93	0.117
53	56.5	0.137
54	60.46	0.16
55	63.79	0.185
56	66.51	0.212	11.2117
57	68.63	0.243	11.6143
58	70.19	0.277	12.0315
59	71.24	0.314	12.4636
60	71.83	0.354	12.9112
61	72	0.397	13.3747
62	71.81	0.444	13.8548
63	71.29	0.494	14.3518
64	70.51	0.548	14.8665
65	69.49	0.605	15.3992
66	68.29	0.665	15.9507
67	66.93	0.729	16.5215
68	65.45	0.797	17.1121
69	63.88	0.868	17.7233
70	62.24	0.943	18.3557
71	60.56	1.021	19.0098
72	58.85	1.103	19.6864
73	57.13	1.188	20.3861
74	55.41	1.277	21.1097
75	53.71	1.37	21.8577
76	52.04	1.466	22.631
77	50.4	1.567	23.4303
78	48.8	1.671	24.2563
79	47.24	1.78	25.1097
80	45.74	1.894	25.9914
81	44.28	2.013	26.902
82	42.88	2.138	27.8425
83	41.54	2.268	28.8135
84	40.25	2.405	29.816
85	39.02	2.549	30.8508
86	37.85	2.701	31.9186
87	36.73	2.861	33.0203
88	35.67	3.032	34.1568
89	34.66	3.214	35.329
90	33.71	3.408	36.5377
91	32.8	3.616	37.7838
92	31.95	3.84	39.0681
93	31.15	4.081	40.3917
94	30.4	4.343	41.7552
95	29.7	4.627	43.1598
96	29.04	4.937	44.6062
97	28.43	5.277	46.0953
98			47.6281
